# Supplementary material for: Mapping freshwater snails in north-western Angola: distribution, identity and molecular diversity of medically important taxa
Source: Parasit Vectors. 2017 Oct 10;10:460. doi: 10.1186/s13071-017-2395-y (PMC5634851; doi:10.1186/s13071-017-2395-y)
Supplement: Additional file 1: Table S1. — Details of snails at each site. (XLS 48 kb) [file 13071_2017_2395_MOESM1_ESM.xls]

## Sheet: site_data
Supplementary table 1: Details of snails found at each site
Site Code	Site Name	Province	Type of water body	Biomphalaria	Bulinus	Lymnaea	Melanoides	Lanistes	Gyraulus	Lentorbis	Succinea	Physa	Biodiversity (no. of genera found)	Number of snails collected	Number of infected snails
1	Mabubas Dam	Bengo	Dam	0	0	0	15	0	0	0	0	0	8	15	0
2	River Dande and marshes	Bengo	Marshes	0	0	0	1	0	0	0	0	0	8	1	0
3	Caxito canal (North)	Bengo	Canal	0	0	0	100	0	0	0	0	100	9	200	0
4	Caxito canal (Centre)	Bengo	Canal	0	0	0	100	0	0	0	0	100	9	200	0
5	Cabungo stream (Type locality for B. globosus)	Bengo	Stream	0	105	10	10	10	0	0	0	0	11	135	20 S.haematobium, 6 Trichobilharzia sp, 3 Strigiea, 2 Amphistome
6	Cabundo lake	Bengo	Lake	0	2	10	10	10	0	0	0	0	11	32	0
7	Natural dam	Bengo	Dam	0	0	0	0	0	1	0	0	0	8	1	0
8	Irrigation canal	Bengo	Canal	0	9	0	0	0	0	0	0	0	8	9	0
9	River Dande flood plain	Bengo	River	0	0	0	10	0	0	0	0	0	8	10	0
10	Decomissioned Irrigation canal	Bengo	Canal	0	40	0	0	6	0	0	0	0	9	46	0
11	Lake formed by the Úcua river floodplain	Bengo	Lake	0	30	0	0	0	0	0	0	0	8	30	0
12	River Lifune	Bengo	River	0	0	0	10	0	0	0	0	0	8	10	0
13	Irrigation canal close to Libongo	Bengo	Canal	0	1	0	10	0	0	0	0	0	9	11	0
14	River Tanda (downstream of dam)	Bengo	River	0	1	0	0	0	0	0	0	0	8	1	0
15	River Tanda (upstream of dam)	Bengo	River	0	0	0	0	0	0	0	0	0	7	0	0
16	Stream Quizende	Bengo	Stream	0	0	0	0	0	0	0	0	0	7	0	0
17	Merge point between the rivers Tanda and Quizende	Bengo	River	0	0	0	0	0	0	0	0	0	7	0	0
18	River Calua	Bengo	River	0	0	0	4	0	0	0	0	0	8	4	0
19	River Úcua (1)	Bengo	River	0	0	2	4	0	0	0	0	0	9	6	0
20	River Úcua (2)	Bengo	River	0	0	0	0	0	0	0	0	0	7	0	0
21	Panguila lake (1)	Bengo	Lake	0	13	6	0	0	1	0	4	2	12	26	0
22	Panguila lake (2)	Bengo	Lake	0	1	1	0	0	0	0	0	0	9	2	0
23	Canal from Panguila lake (1)	Bengo	Canal	0	6	10	10	10	0	0	0	0	11	36	0
24	Canal from Panguila lake (2)	Bengo	Canal	0	15	0	0	10	0	0	0	0	9	25	0
25	Canal from Panguila lake (3)	Bengo	Canal	0	10	0	0	10	0	0	0	0	9	20	0
26	Bridge over the Panguila lake	Luanda	Lake	0	1	1	0	10	0	0	0	10	11	22	0
27	River Bengo	Luanda	River	0	0	0	10	10	0	0	10	0	10	30	0
28	Quilunda lake (1) (potential type locality for B. canescens)	Luanda	Lake	0	1	10	10	0	0	0	0	10	11	31	0
29	Quilunda lake (2) (potential type locality for B. canescens)	Luanda	Lake	0	1	10	10	0	0	0	0	10	11	31	0
30	Quilunda lake (3)	Luanda	Lake	0	0	0	10	10	0	0	0	10	10	30	0
31	Artificial lagoon on Aurora farm	Luanda	Lagoon	0	17	0	10	10	0	0	0	0	10	37	0
32	Pool formed by Kwanza River	Luanda	Pool	0	35	13	0	10	0	0	0	0	10	58	1 echinostome
33	Cabemba lagoon (1)	Luanda	Lagoon	0	6	0	0	10	1	0	0	0	10	17	0
34	Cambemba lagoon (2)	Luanda	Lagoon	0	101	0	0	10	10	0	0	0	10	121	0
35	Canal from the River Kwanza	Luanda	Canal	0	21	4	0	10	0	0	1	0	11	36	0
36	Pool near Aldeia Nova (1) (Type locality for Bulinus crystallinus)	Kwanza Norte	Pool	0	100	0	10	0	0	0	0	0	9	110	echinostomes and Trichobilharzia
37	Pool near Aldeia Nova (2)	Kwanza Norte	Pool	0	0	0	10	0	0	0	0	0	8	10	0
38	Unknow stream near Golungo Alto	Kwanza Norte	River	0	1	0	1	0	0	0	0	0	9	2	0
39	Luinha river	Kwanza Norte	River	0	0	0	0	0	0	0	0	0	7	0	0
40	Lussué river	Kwanza Norte	River	0	0	0	10	0	0	0	0	0	8	10	0
41	Muembege river (1)	Kwanza Norte	River	0	5	0	10	0	0	0	0	0	9	15	0
42	Muembege river (2)	Kwanza Norte	River	0	8	0	10	0	0	0	0	0	9	18	0
43	Muembege river (3)	Kwanza Norte	River	0	1	0	0	0	0	0	0	0	8	1	0
44	Cangulungo river	Kwanza Norte	Stream	0	100	0	0	0	0	0	0	0	8	100	0
45	Muembege river (4)	Kwanza Norte	River	0	0	0	0	0	0	0	0	0	7	0	0
46	Muembege river (5)	Kwanza Norte	River	0	18	0	0	0	0	0	0	0	8	18	0
47	Cambota river	Kwanza Norte	River	0	11	12	0	0	0	0	0	0	9	23	0
48	Quimona river	Malanje	River	0	0	10	0	0	0	0	0	0	8	10	0
49	Memba river	Malanje	River	0	0	0	0	0	0	0	0	0	7	0	0
50	Unknown stream near Carlanga	Malanje	Stream	0	30	0	0	0	0	0	0	0	8	30	0
51	Quialeva river	Malanje	River	0	30	0	0	0	0	0	0	0	8	30	0
52	Lucala river	Malanje	River	0	0	0	0	0	10	10	0	0	9	20	0
53	Sende river (1)	Malanje	River	0	30	0	0	0	0	0	0	0	8	30	0
54	Sende river (2)	Malanje	River	0	0	10	0	0	0	0	0	0	8	10	0
55	Camahonjo river (1)	Malanje	River	2	10	0	0	0	0	0	0	0	9	12	0
56	Source of the Cota river (Type locality for B. angolensis)	Malanje	River	50	68	0	0	0	0	0	0	0	9	118	5 S. haematobium
57	Camahonjo river (2) Source	Malanje	River	0	0	0	0	0	0	0	0	0	7	0	0
58	Calulo river	Malanje	River	0	0	0	15	0	0	0	0	0	8	15
59	Quastimbala river (1) (Type locality for Biomphalaria salinarum)	Malanje	River	1	20	5	0	10	0	0	0	0	11	36	0
60	Quastimbala river (2) (Type locality for Biomphalaria salinarum)	Malanje	River	22	10	10	0	10	10	0	0	0	12	62	0
